# Supplementary material for: Impact of Osteoporosis Pharmacotherapy on Functional Outcomes after Ischemic Stroke
Source: J Clin Med. 2023 Jul 26;12(15):4905. doi: 10.3390/jcm12154905 (PMC10420261; doi:10.3390/jcm12154905)
Supplement: Supplementary file 1 [file jcm-12-04905-s001.zip]

Archive with 1 entries (1 files):
- jcm-2429293-supplementary.pdf
